# Supplementary material for: Dynamic interactions between E-cadherin and Ankyrin-G mediate epithelial cell polarity maintenance
Source: Nat Commun. 2023 Oct 27;14:6860. doi: 10.1038/s41467-023-42628-1 (PMC10611751; doi:10.1038/s41467-023-42628-1)
Supplement: Supplementary file 4 — Source Data [file 41467_2023_42628_MOESM4_ESM.xlsx]

## Sheet: Figure 6i
Figure 6i	E-cadherin(cyto/mem)	WT	site-1 to A	site-2 to A	site-3 to A	site-1,2 to A	site-1,3 to A	site-2,3 to A	site-1,2,3 to A
		0.0207104	0.0442714	0.0684585	0.0231876	0.126546	0.0646492	0.0905033	4.22241
		0.0170369	0.0522382	0.0655184	0.0280527	0.0991063	0.113885	0.116406	4.94825
		0.0264717	0.0443278	0.102364	0.0408656	0.115418	0.0644813	0.132831	4.7418
		0.0247745	0.044292	0.0678273	0.0240304	0.0809101	0.173531	0.119829	2.25682
		0.0254805	0.0469343	0.0601706	0.0285672	0.136532	0.130423	0.140271	1.85664
		0.0226786	0.0618213	0.0496856	0.0482763	0.0811809	0.0520079	0.0873989	2.47865
		0.0159043	0.0486641	0.0679648	0.0482248	0.100792	0.112163	0.118317	5.52401
		0.0210689	0.0666683	0.0511153	0.0512414	0.07038	0.0879427	0.321304	2.45282
		0.0183314	0.0301016	0.0632559	0.0465098	0.106647	0.127813	0.251589	1.65157
		0.0295112	0.0512741	0.102949	0.0408317	0.0909915	0.155269	0.191053	5.9102
		0.0185142	0.0554728	0.0480964	0.0373834	0.0934616	0.0290844	0.128902	2.40898
		0.0432494	0.0561414	0.0556433	0.0498012	0.126928	0.167164	0.118503	5.10923
		0.0299717	0.0398506	0.0417392	0.0303424	0.113777	0.130368	0.132637	3.66893
		0.0213271	0.0440007	0.052924	0.0517469	0.109322	0.0528322	0.114853	2.63184
		0.0206875	0.0602319	0.0485454	0.0401017	0.106803	0.0922474	0.143834	1.45828
		0.0230613	0.0222989	0.0380389	0.0440451	0.0687122	0.139204	0.111335	1.16068
		0.0297524	0.136476	0.0616427	0.0328275	0.113396	0.101323	0.366857	2.52525
		0.0207416	0.0756942	0.0727653	0.0411468	0.145306	0.120169	0.253052	3.91026
		0.0230393	0.0573946	0.0491993	0.0399397	0.20423	0.156705	0.280216	8.36889
		0.0232811	0.0684915	0.0441372	0.0699991	0.265735	0.175723	0.234569	5.01316
		0.0220186	0.109183	0.0514576	0.0406146	0.153983	0.130951	0.26364	12.2445
		0.0312087	0.159792	0.0517017	0.0806499	0.182211	0.116723	0.123302	7.22136
		0.0351947	0.0594621	0.0495068	0.0818422	0.198295	0.157807	0.194046	1.56545
		0.0299249	0.109087	0.0364775	0.0688596	0.174394	0.108903	0.17042	1.98817
		0.0219172	0.17826	0.0795513	0.0465888	0.107077	0.22326	0.169487	13.3075
		0.0263402	0.0939717	0.0722443	0.0801131	0.137531	0.192851	0.135577	7.15741
		0.0228508	0.118271	0.0505566	0.0684332	0.137615	0.135552	0.210173	9.56466
		0.0350387	0.0235052	0.0856006	0.0931384	0.111493	0.0652666	0.186809	2.96116
		0.0442984	0.109911	0.0109933	0.0329016	0.10609	0.107981	0.266013	1.83423
		0.0422482	0.0389639	0.0115779	0.0431163	0.069562	0.096501	0.244154	1.45218
		0.039298	0.126944	0.00276894	0.0283935	0.12577	0.166377	0.204956	4.87702
		0.0387479	0.0574028	0.00379664	0.0290719	0.151719	0.1586	0.366223	3.06514
		0.04509	0.0875888	0.0118826	0.0429492	0.18962	0.0899041	0.216702	2.1023
		0.0353853	0.0830334	0.0109828	0.038701	0.0902187	0.158979	0.320192	5.6
		0.0560871	0.161952	0.00168845	0.0535429	0.144864	0.116056	0.166288	7.23285
		0.0553466	0.079002	0.0220391	0.0672725	0.137185	0.123678	0.279325
		0.0605362	0.121711	0.105493	0.0439338	0.124996	0.119466	0.152057
		0.0362117	0.0724008	0.0593896	0.0583043	0.140255	0.0755838	0.223792
		0.0631726	0.0776033	0.0782296	0.0756553	0.156032	0.125689	0.259769
		0.0299442	0.120218	0.053956	0.0478453		0.205659	0.292724
		0.0565818	0.0845734	0.0362562	0.0505145		0.123441	0.22923
		0.0528173	0.10214	0.0472433	0.0770535			0.276968
		0.0494991	0.0510905	0.0301735	0.0763747
		0.042667	0.0620277	0.0290009	0.0623512
		0.0667709	0.117008	0.0386847	0.0358791
		0.0704536		0.0554475	0.00756444
		0.0716755		0.0469212	0.0125831
		0.0729775		0.045243	0.00577356
		0.0600637			0.025754
		0.0810786			0.0336753
		0.0431249			0.00557059
		0.0497375			0.035137
		0.0566077
		0.0744989
		0.0592413
		0.059113
		0.0670898
		0.0665888
		0.0662637
		0.0576628
		0.0710838
		0.097728
		0.0705317
		0.0530421
		0.0681313
		0.0787757
		0.0856272
		0.0812286
		0.0754289
		0.0203769

## Sheet: Figure 6j
Figure 6j	AnkG(cyto/mem)	WT	site-1 to A	site-2 to A	site-3 to A	site-1,2 to A	site-1,3 to A	site-2,3 to A	site-1,2,3 to A	GFP-control
		0.218571	0.291098	0.426732	0.43184	0.204026	0.21213	0.157373	0.633296	0.444544
		0.222811	0.252585	0.241325	0.2398	0.266799	0.175908	0.376511	0.506758	0.680933
		0.291733	0.369167	0.253476	0.269241	0.192723	0.244754	0.175709	0.553026	0.526226
		0.307254	0.265039	0.205336	0.31478	0.435861	0.114953	0.260252	0.675431	0.453509
		0.233988	0.15343	0.400576	0.276275	0.28084	0.170993	0.324753	0.538718	1.08427
		0.295149	0.253344	0.229607	0.29491	0.225643	0.156873	0.386487	0.565566	0.85836
		0.271297	0.304352	0.224074	0.178943	0.34809	0.232924	0.274122	0.812647	0.869709
		0.145213	0.273091	0.278104	0.394352	0.219465	0.163114	0.461127	0.748828	0.529303
		0.186142	0.233332	0.265704	0.176151	0.225879	0.234832	0.383274	0.455841	0.507172
		0.221616	0.158425	0.313363	0.274611	0.144277	0.24287	0.299866	0.660995	0.823136
		0.23626	0.14632	0.413463	0.318372	0.293765	0.226887	0.259364	0.584664	0.329911
		0.25883	0.192489	0.329811	0.343118	0.223177	0.329541	0.331017	0.614413	0.570248
		0.134998	0.19827	0.180123	0.189326	0.364672	0.16994	0.359662	0.552482	0.377649
		0.279992	0.131985	0.325471	0.393165	0.293153	0.193373	0.128856	0.521857	0.376726
		0.354055	0.239195	0.431002	0.315511	0.373008	0.196614	0.143235	0.528688	0.58626
		0.200685	0.174755	0.345201	0.211291	0.194527	0.221972	0.146824	0.546456	0.488301
		0.295349	0.258888	0.226952	0.302698	0.237878	0.165532	0.191989	0.798926	0.508573
		0.320056	0.263306	0.346111	0.256145	0.283898	0.122105	0.270032	0.506512	0.846527
		0.172657	0.193749	0.354209	0.116264	0.355369	0.217936	0.202225	0.796561	0.623928
		0.144615	0.263433	0.491153	0.290488	0.214572	0.296085	0.257104	0.540158	0.572576
		0.167554	0.158733	0.245448	0.149037	0.154847	0.305526	0.189148	0.687823	0.499212
		0.252976	0.323079	0.305141	0.325815	0.371783	0.237965	0.304765	0.838651	0.886451
		0.295176	0.189107	0.224216	0.16818	0.158359	0.252483	0.13207	0.425205	0.935407
		0.13634	0.139176	0.389017	0.147337	0.22058	0.126598	0.269824	0.661207	0.501609
		0.177716	0.181256	0.259888	0.186393	0.161792	0.214762	0.158895	0.480769	0.924193
		0.278505	0.149068	0.185497	0.462371	0.18636	0.333453	0.133987	0.636068
		0.282918	0.416864	0.282676	0.343078	0.202331	0.178933	0.282373	0.545959
		0.34919	0.132881	0.207812	0.305239	0.149654	0.273138	0.181052	0.566718
		0.217047	0.254489	0.138422	0.28492	0.362063	0.164814	0.29999	0.870749
		0.297658	0.266627	0.326867	0.363344	0.320317	0.141254	0.304552	0.879059
		0.278088	0.237692	0.359044	0.307576	0.25376	0.23899	0.280012	0.552217
		0.173317	0.250309	0.335181	0.256507	0.235598	0.183958	0.130829	0.78353
		0.251982	0.300303	0.340199	0.180477	0.338487	0.213632	0.224042	0.998229
		0.0531443	0.182401	0.2244	0.183586	0.352978	0.217719	0.194914	0.913386
		0.182286	0.34097	0.279434	0.118654	0.182187	0.156001	0.17839	0.876795
		0.158263	0.228567	0.194071	0.180504	0.259432	0.20579	0.206095	0.482473
		0.236263	0.236357	0.278653	0.109531	0.263416	0.423047	0.215707	0.745052
		0.160239	0.214196		0.206728	0.134843	0.286488	0.1728	0.641775
		0.284907	0.363825		0.151065	0.229784	0.337873	0.222806	0.994308
		0.275363	0.234691		0.221458	0.193587	0.289071	0.199811	0.587916
		0.223659			0.233338	0.237746	0.309647	0.187777	0.506649
					0.0806277	0.32174	0.185647	0.422844	0.525009
					0.210007	0.262339	0.260305	0.221618	0.499604
					0.166609		0.273	0.170451
							0.140404	0.239207
							0.183689	0.270016
							0.15365	0.330435
							0.171854	0.21836
							0.235185	0.167064
							0.238741	0.321892
							0.369376	0.250198
							0.346297	0.248049
							0.220789	0.233642
								0.269018
								0.18954

## Sheet: Figure 6l
Figure 6l	lateral membrane height（uM）	WT	site-1 to A	site-2 to A	site-3 to A	site-1,2 to A	site-1,3 to A	site-2,3 to A	site-1,2,3 to A	GFP-control
		10.447	6.614	9.936	9.118	8.424	8.156	12.361	4.691	3.866
		7.869	8.202	12.254	10.116	9.986	9.571	10.5	5.109	3.446
		10.133	8.981	11.744	9.383	9.015	9.753	12.006	5.092	4.941
		11.357	10.233	10.364	7.399	9.614	8.074	9.865	4.416	4.352
		9.989	7.941	12.244	8.822	8.7	8.248	9.947	4.683	3.428
		8.616	7.962	12.369	9.615	8.526	7.711	8.768	4.53	4.461
		9.536	8.313	9.572	9.418	8.884	8.291	8.993	4.408	4.545
		9.833	9.488	9.38	9.382	9.391	7.395	9.884	5.019	4.629
		8.481	9.147	9.406	9.465	7.73	7.214	9.972	4.624	4.065
		9.373	7.685	10.292	10.574	9.266	8.939	8.03	4.263	4.326
		10.487	7.432	7.036	9.449	9.577	7.416	9.349	4.576	4.873
		11.196	8.032	7.388	8.669	11.238	7.439	11.707	6.503	4.877
		10.306	9.151	8.091	7.873	11.309	7.133	13.103	6.503	5.462
		9.744	8.598	9.231	9.233	9.706	7.441	7.099	6.983	5.478
		10.326	8.279	8.711	8.537	11.444	7.833	7.156	5.486	6.051
		9.306	8.324	7.71	8.463	8.343	8.851	7.646	4.833	5.263
		7.858	8.168	10.513	8.012	9.006	8.054	7.987	6.16	4.976
		9.406	8.969	10.73	9.447	7.582	8.858	8.248	6.008	5.112
		7.215	7.901	10.448	9.738	9.941	9.026	8.313	5.154	6.221
		8.74	8.8	10.865	9.095	9.955	8.816	8.597	6.176	6.475
		7.873	7.991	11.215	8.284	9.887	9.422	9.014	5.336	6.135
		8.054	6.096	10.969	9.515	9.11	6.708	7.036	6.414	5.646
		7.803	8.079	10.969	9.945	9.971	9.495	8.172	7.174	3.53
		9.806	8.701	9.524	9.82	8.958	9.872	7.821	6.866	4.797
		9.556	7.175	9.442	7.402	10.23	8.023	8.255	6.929	5.967
		7.338	6.525	7.69	9.675	9.157	8.015	8.741	8.679	4.403
		8.293	6.671	7.867	8.078	9.664	9.432	6.938	6.543	4.778
		7.812	8.428	8.107	8.191	11.909	9.038	8.465	7.481	3.378
		10.837	9.136	8.307	8.739	10.564	7.595	8.647	6.691	4.373
		9.788	7.497	8.906	9.549	9.465	6.224	8.622	7.793	5.546
		9.121	7.224	7.291	7.838	9.181	6.824	8.94	6.379	4.932
		8.496	9.047	7.397	7.899	9.03	8.866	10.662	7.397	6.475
		7.216	9.305	7.406	9.549	9.023	9.775	9.853	6.169	5.381
		6.259	7.569	9.017	9.388	6.87	8.383	8.049	6.7	7.145
		9.13	7.309	8.478	8.327	8.52	8.81	9.82	6.502	6.14
		8.902	7.91	9.099	8.419	8.145	9.328	8.263	6.667	5.934
		8.854	8.106	6.788	9.885	7.091	9.881	10.58	6.852	5.546
		6.676	8.845	7.174	9.002	7.129	9.807	9.283	7.159	5.885
		8.958	7.983	9.016	8.434	9.316	9.796	9.334	6.412	6.442
		8.52	8.377	8.662	9.611	8.828	9.71	9.588	7.221	5.681
		8.295	7.402	11.51	8.587	8.699	8.987	8.368	6.698	5.043
		7.238	8.093	8.099	7.862	8.355	8.559	8.164	5.712	5.378
		7.201	8.406	7.938	8.188	7.93	8.907	8.86	7.405	5.554
		7.507	7	7.907	9.845	7.53	10.613	7.724	6.155
		8.655	10.755	7.042	9.684	8.495	10.869	8.177	6.043
		8.544	8.347	7.64	9.482	7.974	11.62	8.969	7.887
		9.523	10.042	7.026	10.717	7.359	9.619	8.156	5.582
		8.231	9.382	11.785	11.061	9.839	9.997	10.047	5.65
		9.346	7.167	9.993	9.115	6.665	10.758	8.557	5.512
		8.758	8.49	9.406	10.082	7.404	9.819	10.786	6.114
		7.414	8.66	7.703	9	8.086	11.031	7.017	6.371
		8.92	9.518	7.723	7.195	9.326	10.702	7.3	5.915
		9.649	8.969	7.255	7.973	9.317	9.141	6.63	3.841
		8.661	8.49	8.156	9.482	8.869	8.167	10.002	4.305
		7.762	8.323	8.193	10.079	8.584	6.453	8.157	6.635
		8.013	10.177	9.211	11.006	10.583	6.688	11.208	6.335
		7.529	8.96		10.092	10.437	7.724	10.325	4.4
		8.227	7.528			9.718	10.033	9.389	5.637
		9.157	8.547			10.859		8.647	4.309
		8.938	9.271			9.932		8.647	6.6
		7.114	9.109			9.58		10.275	5.706
		7.975	8.582						5.437
			9.049						3.772
			8.297						5.912
			9.855						4.44
			12.088
			9.752
			9.389

## Sheet: Figure 7s
Figure 7s	β-catenin (cyto/mem)	WT	site-1 to A	site-2 to A	site-3 to A	site-1,2 to A	site-1,3 to A	site-2,3 to A	site-1,2,3 to A	GFP-vec
		0.0185684	0.00834018	0.0124571	0.0111219	0.0176125	0.00482243	0.00190096	0.00820027	0.0136716
		0.0189073	0.0122643	0.0150077	0.0166462	0.0179474	0.00623329	0.00778118	0.0134825	0.0151579
		0.0219149	0.0129267	0.016263	0.0204365	0.0192549	0.00684145	0.00944753	0.0149476	0.0280866
		0.0248406	0.0176787	0.0181784	0.0217551	0.0218951	0.00857655	0.0131859	0.0151011	0.0289808
		0.0263336	0.0189813	0.019574	0.0217637	0.0273004	0.0110706	0.0138749	0.0189995	0.029931
		0.0270101	0.0200537	0.0200198	0.0219089	0.0282275	0.0117604	0.0143588	0.0215579	0.0344277
		0.0304127	0.0228331	0.0202248	0.0233685	0.0283563	0.0124018	0.0157055	0.0217615	0.0360561
		0.0322357	0.0262553	0.0207902	0.0244495	0.038316	0.0180786	0.0190385	0.025478	0.0371026
		0.0369355	0.0265364	0.0223952	0.0255449	0.0389993	0.0187408	0.0190564	0.027432	0.0389378
		0.0370705	0.0306779	0.0232017	0.0269658	0.0404461	0.0203416	0.0198438	0.0278335	0.046072
		0.037354	0.0336771	0.0257372	0.0283649	0.044901	0.0241293	0.0202372	0.0334223	0.0468806
		0.0388219	0.0379974	0.028637	0.0288528	0.046621	0.0267018	0.0224447	0.034776	0.0562886
		0.0395327	0.0392348	0.0304095	0.0298216	0.0467563	0.0268779	0.0228217	0.0417624	0.070862
		0.0408755	0.0411682	0.0304907	0.0313676	0.0476474	0.0277276	0.0230098	0.0438401	0.0710769
		0.041491	0.0415243	0.0315275	0.0319705	0.0541983	0.033077	0.0235041	0.0440246	0.0806103
		0.0467394	0.0430988	0.0323581	0.0385159	0.0555117	0.0355678	0.0271591	0.0444287	0.0822604
		0.0484322	0.0434823	0.0331855	0.0410929	0.0565785	0.0360307	0.0276347	0.0478272	0.0860875
		0.0496383	0.0450859	0.0343446	0.0420847	0.0601797	0.0377957	0.0285649	0.0576666	0.0868997
		0.0497493	0.0464085	0.0350371	0.0438969	0.0623688	0.0386639	0.0300904	0.0582977	0.0889201
		0.0552204	0.0510369	0.0363703	0.0456314	0.0651061	0.0395299	0.0326627	0.0585991	0.0946156
		0.0564581	0.0516995	0.0372438	0.04576	0.0653882	0.0395757	0.0336123	0.0590491	0.0972285
		0.0570032	0.0529772	0.0401996	0.0462843	0.0703057	0.0436558	0.0343996	0.0638166	0.101762
		0.0575533	0.0553201	0.0424409	0.047601	0.0705806	0.0458888	0.0346065	0.0669003	0.118117
		0.0578345	0.0577835	0.0425651	0.0488569	0.0719653	0.0500908	0.0417079	0.0671419	0.11902
		0.0594265	0.0614909	0.0438365	0.0504813	0.0732933	0.0519375	0.0419454	0.0702232	0.121968
		0.0598226	0.0624857	0.0466609	0.0520576	0.0751537	0.0579027	0.0449334	0.0943969	0.150258
		0.0603525	0.0627659	0.0468184	0.0537168	0.075182	0.0622868	0.0459783	0.0977869	0.151212
		0.0611984	0.0767211	0.0475694	0.0561434	0.0756182	0.0678017	0.050874	0.103983	0.15224
		0.0632014	0.0796649	0.0491472	0.0571041	0.0783979	0.0793912	0.0526909	0.107944	0.154146
		0.0643369	0.0863727	0.0594325	0.05946	0.0786265	0.0882086	0.0552847	0.128607	0.163471
		0.0661259	0.087161	0.0594325	0.0647592	0.0817578	0.0900939	0.0562381	0.131787	0.1653
		0.0674641	0.0875697	0.0645392	0.0670041	0.0835825	0.0913219	0.0597915	0.148844	0.177596
		0.0676484	0.0890959	0.0645392	0.0759856	0.0840034	0.100024	0.0657072	0.155202	0.181005
		0.0682364	0.0919326	0.0687936	0.0847818	0.0840999	0.100162	0.0672271	0.156663	0.193875
		0.0682892	0.099994	0.0755224	0.0933927	0.0896357	0.108068	0.0675116	0.157905	0.197862
		0.0684135	0.101088	0.0755224		0.0919274	0.124949	0.0763728	0.158166	0.213462
		0.0712478	0.111479	0.0759252		0.116579	0.125757	0.0789325	0.161607
		0.077711	0.114188	0.078895			0.138693	0.0830924	0.164783
		0.0832082	0.118803	0.0793613			0.147608	0.0887619	0.168422
		0.0850435	0.118978	0.0793613			0.158379	0.103237	0.201414
		0.0924473	0.121947	0.0838216				0.104452	0.216423
		0.100692	0.174183	0.0863289				0.136375
		0.110672	0.177115	0.0997596				0.144066
		0.119437		0.100198				0.148466
		0.125756		0.119944
		0.132536		0.121761
				0.12577
				0.126895
				0.146131
				0.160854

## Sheet: Figure 7t
Figure 7t	α-catenin (cyto/mem)	WT	site-1 to A	site-2 to A	site-3 to A	site-1,2 to A	site-1,3 to A	site-2,3 to A	site-1,2,3 to A	GFP-vec
		0.0218578	0.0103404	0.0163382	0.0294151	0.0147133	0.0102867	0.0351828	0.0206362	0.0054814
		0.0302456	0.0188659	0.0236626	0.0311459	0.0247247	0.0136437	0.0375142	0.0350959	0.0113351
		0.0312682	0.0287544	0.0258178	0.0349645	0.0311767	0.0248597	0.0416696	0.0428753	0.0183675
		0.0347987	0.0331985	0.0377548	0.0409368	0.0365147	0.0254524	0.0463403	0.0477036	0.0218237
		0.0406119	0.0367645	0.0384199	0.0415257	0.0380765	0.0283961	0.0463918	0.0514183	0.0228589
		0.0448088	0.0376248	0.0406361	0.0421262	0.0381725	0.0289161	0.0470343	0.0516889	0.0233353
		0.0492911	0.0410378	0.0432333	0.0472753	0.0409464	0.029833	0.0495844	0.0541539	0.0273412
		0.0508955	0.0443159	0.0451888	0.0478593	0.041659	0.0362689	0.0531649	0.0565701	0.0279738
		0.0513427	0.0469396	0.0454398	0.0488998	0.0422613	0.0368198	0.0550034	0.060248	0.0291352
		0.0531962	0.0479437	0.0460253	0.0499532	0.0435948	0.0441326	0.0553879	0.0640168	0.0308899
		0.0537656	0.0490846	0.0464531	0.0505143	0.0451207	0.0449589	0.0565937	0.0663277	0.0314683
		0.0565992	0.0506412	0.0495176	0.0511114	0.0459181	0.0467792	0.0587401	0.0666338	0.0323829
		0.05714	0.0529619	0.0503565	0.0522409	0.0467779	0.0470987	0.0603125	0.0747025	0.0365931
		0.0572949	0.054339	0.0507164	0.0540636	0.0478207	0.0482632	0.0606069	0.0755773	0.0369928
		0.0577921	0.0606714	0.0516237	0.055874	0.0488755	0.0497127	0.0621543	0.0781684	0.0375044
		0.0635498	0.0609354	0.0518783	0.0568379	0.0492986	0.0510382	0.0631774	0.0823591	0.0398556
		0.0671969	0.0609528	0.0522585	0.0573227	0.049451	0.052897	0.0634025	0.0873817	0.0399702
		0.0678244	0.0626122	0.0536325	0.0584634	0.0503884	0.0531825	0.0634366	0.090572	0.0416544
		0.0680083	0.0634916	0.0550955	0.0584665	0.0505197	0.0544334	0.064193	0.0906422	0.0462526
		0.0693551	0.0636641	0.0569475	0.060259	0.0521052	0.0584902	0.0670178	0.093396	0.0463273
		0.0714114	0.0640574	0.0574043	0.0615727	0.0539023	0.0587882	0.0677211	0.0959001	0.0464078
		0.0714205	0.0641233	0.0580395	0.0619738	0.0540651	0.0589553	0.0700564	0.0984766	0.0485018
		0.0724721	0.0648377	0.0584216	0.0620138	0.0547306	0.0615935	0.0705459	0.10037	0.0509216
		0.0746114	0.0684116	0.0584861	0.0635866	0.0569466	0.0623917	0.0721379	0.104586	0.0518265
		0.0781556	0.0699905	0.0585461	0.064321	0.0579486	0.062494	0.0724452	0.108545	0.0542588
		0.0788359	0.0706087	0.0601105	0.0647083	0.059889	0.0670387	0.0766255	0.11086	0.0574296
		0.0807509	0.0724206	0.0604237	0.0668976	0.0602298	0.0677955	0.0771258	0.111011	0.0653393
		0.0827254	0.0735404	0.0618951	0.0712919	0.0610816	0.0678968	0.0840436	0.11777	0.0667937
		0.0850077	0.0785268	0.0620789	0.0713649	0.0615527	0.0701806	0.0845832	0.118936	0.0668676
		0.0875923	0.0809721	0.0634228	0.07193	0.061717	0.0706599	0.0900244	0.119906	0.0695231
		0.0910394	0.0827654	0.0645485	0.0722741	0.0634992	0.0743248	0.0902524	0.122093	0.0701455
		0.0948912	0.0845067	0.0663762	0.0758505	0.0656381	0.0755057	0.0933238	0.122227	0.0704214
		0.0968011	0.0852839	0.0673484	0.0769722	0.0672193	0.0759729	0.0945845	0.124001	0.0716067
		0.0988116	0.092588	0.0676986	0.0781487	0.0697138	0.0759747	0.0982618	0.125015	0.0751205
		0.0990513	0.0929342	0.0692521	0.0785205	0.0698145	0.0779655	0.0985958	0.125286	0.0773968
		0.100659	0.0998794	0.0703549	0.0831155	0.0768046	0.0826141	0.101387	0.127521	0.0797003
		0.101276	0.100673	0.073459	0.0831469	0.0782877	0.0830995	0.10443	0.132662	0.0831549
		0.10523	0.106224	0.0771091	0.0836152	0.080611	0.0838887	0.108804	0.133789	0.0921045
		0.105264	0.110273	0.0845864	0.0953854	0.0809452	0.0854408	0.110242	0.136629	0.115472
		0.114699	0.112649	0.0950986	0.098803	0.0843963	0.0887927	0.12117	0.147646	0.116438
		0.114719	0.118928	0.0951658	0.101082	0.0844041	0.0899998	0.122137	0.159201	0.11754
		0.128517	0.124174	0.100927	0.103505	0.0852853	0.0962292	0.123002	0.161348	0.118098
		0.133348	0.145027	0.135225	0.105672	0.0878536	0.0976459	0.12489	0.164897	0.129364
		0.153135		0.143313	0.118164	0.0892569	0.102437	0.130321	0.17119	0.137709
					0.131283	0.0923692	0.107637	0.14424	0.203845	0.174607
					0.141038	0.0924446	0.109797	0.146373	0.215076	0.194433
						0.0987677	0.111247	0.152021		0.2249
						0.100073	0.114518	0.162583
						0.113519	0.115978
						0.131463	0.12766

## Sheet: Figure 7u
Figure 7u	p 120-catenin (cyto/mem)	WT	site-1 to A	site-2 to A	site-3 to A	site-1,2 to A	site-1,3 to A	site-2,3 to A	site-1,2,3 to A	GFP-vec
		0.00573625	0.00891651	0.0139166	0.0128633	0.0155123	0.0159143	0.0231308	0.000909192	0.0106305
		0.00915899	0.00898566	0.0194643	0.0200393	0.0176689	0.0174598	0.0234767	0.00645552	0.0188501
		0.015732	0.0117557	0.0225551	0.0207567	0.0180194	0.0190579	0.0256402	0.00720944	0.0189704
		0.0165825	0.0125768	0.0246906	0.026045	0.0206682	0.0323611	0.0272578	0.0103055	0.0202136
		0.0193725	0.0131314	0.0342385	0.0272672	0.0222968	0.0346246	0.0294673	0.0103234	0.027835
		0.0213726	0.0136209	0.034549	0.0274849	0.0246798	0.0356831	0.029621	0.01489	0.0282945
		0.0213758	0.013657	0.0363284	0.0287295	0.0316758	0.0369419	0.0311324	0.0149208	0.0396651
		0.0258717	0.0165992	0.0371548	0.0307251	0.0347928	0.0377772	0.0340815	0.0176615	0.0398048
		0.0261083	0.0187747	0.0406686	0.0318513	0.0350851	0.0382832	0.0351028	0.0230262	0.0412997
		0.0268146	0.0200021	0.0425551	0.0319312	0.0395736	0.0394199	0.0356079	0.0238104	0.0430604
		0.0272956	0.020393	0.0434938	0.0325217	0.0422005	0.039786	0.0370015	0.0265571	0.044169
		0.0292056	0.0211533	0.0434976	0.0336158	0.042383	0.0420069	0.0371123	0.0372709	0.0446116
		0.0302991	0.0212716	0.0459889	0.0346213	0.0428483	0.0440403	0.0384483	0.0376539	0.045824
		0.0304725	0.0253435	0.0480545	0.0368357	0.045183	0.0457437	0.0396979	0.0402739	0.0465005
		0.0307896	0.0291884	0.0486131	0.0378829	0.0455124	0.0464725	0.0399704	0.0407867	0.0477248
		0.0314452	0.032135	0.0487843	0.0416471	0.0463115	0.0524432	0.0407609	0.0416803	0.0485935
		0.0318633	0.0329028	0.0539997	0.0421428	0.0500025	0.0524757	0.042239	0.0449657	0.0573455
		0.0322666	0.0329401	0.0556892	0.0450559	0.0507463	0.0530987	0.0445678	0.0452135	0.0590502
		0.0336115	0.0346311	0.0564373	0.0463794	0.0517067	0.0534608	0.0453414	0.0457719	0.06003
		0.0344734	0.035926	0.057297	0.0470634	0.0517344	0.0534968	0.0477972	0.0461607	0.0633294
		0.0351282	0.036574	0.0584223	0.0486162	0.0520559	0.0551175	0.0518642	0.0465724	0.0658329
		0.0352964	0.0372338	0.0606684	0.0488733	0.0525159	0.0645612	0.0529693	0.0490946	0.0660608
		0.0362412	0.0450284	0.0609607	0.049389	0.0570629	0.0677268	0.0562309	0.05195	0.0684415
		0.0394744	0.0458622	0.0622594	0.0527172	0.0599063	0.0681799	0.0567634	0.057803	0.069264
		0.0403964	0.0477514	0.064203	0.0545355	0.0605728	0.0711421	0.0583678	0.059979	0.069699
		0.0431714	0.051425	0.0645824	0.055129	0.0638739	0.0712497	0.058602	0.0645676	0.071331
		0.0441917	0.0558292	0.0674841	0.0570287	0.0663941	0.0722468	0.0609005	0.068533	0.0716519
		0.04659	0.0614556	0.0677314	0.0676991	0.0679715	0.0753714	0.061898	0.0747464	0.0755711
		0.047089	0.0615365	0.070016	0.0684171	0.0731015	0.0771328	0.0623519	0.0777453	0.0777768
		0.0490999	0.0666366	0.0701902	0.0692037	0.0738546	0.0800909	0.063338	0.0803088	0.0785176
		0.0515361	0.0681197	0.0722232	0.0751732	0.08152	0.0934266	0.0701499	0.0832158	0.0788743
		0.0562043	0.073205	0.080088	0.0779117	0.0848188	0.0948245	0.0706311	0.0928573	0.0791449
		0.0606109	0.0742518	0.0847192	0.0781656	0.0851023	0.0974845	0.0720243	0.0940383	0.0810923
		0.061692	0.0784171	0.0868671	0.0790774	0.0858299	0.106704	0.0722708	0.0967763	0.0903873
		0.0631205	0.082011	0.0902282	0.080949	0.0893992	0.108426	0.0754553	0.0997919	0.0919531
		0.07025	0.0855118	0.0905086	0.0832391	0.0909062	0.118156	0.0768447	0.10011	0.0943987
		0.074278	0.0871256	0.100977	0.0870793	0.0911884	0.129571	0.0788221	0.100748	0.0953835
		0.0752222	0.0893832	0.102957	0.0964483	0.0950899	0.140956	0.0808951	0.120845	0.0969566
		0.0755642	0.0943206	0.107739	0.120951	0.112725		0.0811565	0.122154	0.108081
		0.0768666	0.0957184	0.117571	0.129265	0.112757		0.0925512	0.125289	0.115594
		0.0802087	0.0969125	0.117676	0.130428	0.115426		0.0941513	0.131666	0.124905
		0.0846538	0.101725	0.117784	0.136549	0.1183		0.0951141	0.13396	0.127666
		0.0848609	0.109962			0.130946		0.0968608	0.149866	0.131461
		0.0986675	0.116016					0.10705		0.146425
		0.10664	0.120486					0.110005
		0.113166	0.120588					0.114592
		0.131831	0.123986					0.117413

## Sheet: Figure S7i
Figure S7i	E-cadherin(cyto/mem)	WT	site-1 to A	site-2 to A	site-3 to A	site-1,2 to A	site-1,3 to A	site-2,3 to A	site-1,2,3 to A
		0.00815449	0.0459048	0.011063	0.0124226	0.111685	0.248489	0.165721	5.42692
		0.0046988	0.0861032	0.0214117	0.0127619	0.028259	0.408626	0.118526	4.87362
		0.02551	0.0919046	0.0357414	0.0163639	0.148871	0.207326	0.124269	4.53909
		0.00525714	0.0723468	0.0119943	0.0276957	0.135586	0.232035	0.114774	13.6315
		0.00614579	0.097648	0.0457137	0.014126	0.067468	0.126832	0.189479	1.54831
		0.00407051	0.0426878	0.00842406	0.0222567	0.216667	0.0667832	0.14706	5.69023
		0.00325304	0.129394	0.0256867	0.0230585	0.229256	0.123926	0.227137	7.58022
		0.0069795	0.0893366	0.0180767	0.0161078	0.08776	0.12392	0.325218	15.2457
		0.00565089	0.108705	0.0119656	0.0140026	0.165353	0.15534	0.305106	15.8072
		0.00265375	0.118846	0.0332323	0.0364241	0.097297	0.130394	0.277889	4.92975
		0.00447259	0.0603248	0.012466	0.0148705	0.0566014	0.136675	0.153784	5.50181
		0.00531915	0.0543021	0.0149816	0.0218741	0.0664433	0.0946381	0.341003	3.73371
		0.00338439	0.059343	0.0431591	0.0689143	0.13588	0.130842	0.266687	5.94013
		0.0058078	0.104239	0.0158921	0.0361137	0.0816125	0.0882944	0.139502	16.6182
		0.00525553	0.120923	0.0180204	0.0142033	0.081777	0.163063	0.159753	11.8907
		0.00104936	0.079193	0.00634237	0.0156745	0.0790739	0.0332903	0.769181	11.7101
		0.00380505	0.133477	0.0262662	0.00247842	0.0847403	0.0715279	0.400501	17.7929
		0.0166041	0.120901	0.00913953	0.0137494	0.065022	0.168734	0.308654	8.71623
		0.00406662	0.138474	0.0128112	0.0116969	0.041371	0.165975	0.586915	10.9388
		0.00648255	0.141887	0.0154341	0.024147	0.0909578	0.086319	0.577823	6.27386
		0.00190001	0.0540264	0.0101558	0.0565116	0.0632543	0.137279	0.498822	6.69579
		0.00289134	0.0553722	0.0462397	0.00887775	0.0748599	0.0913294	0.750503	11.2343
		0.00845944	0.0758236	0.0471451	0.00985502	0.0464527	0.0726238	0.538451	8.0368
		0.00524309	0.0931502	0.0172745	0.00680423	0.0808834	0.25266	0.718601	5.93291
		0.0063574	0.142503	0.0147874	0.0173874	0.0894088	0.23446	0.310417	4.18417
		0.0100684	0.166078	0.0236192	0.0479776	0.0672988	0.171431	0.389245	4.77477
		0.00521259	0.144043	0.0181299	0.0370971	0.0934846	0.093377	0.329736	3.60834
		0.00426623	0.0449257	0.0117367	0.0145186	0.0613927	0.261693	0.431625	7.34425
		0.0110747	0.143987	0.0152996	0.00680004	0.0401552	0.247417	0.358799	2.19075
		0.0103773	0.0605917	0.0134089	0.0143734	0.107056	0.128286	0.546547	3.57574
		0.00918824	0.0433951	0.0177148	0.0321371	0.146426	0.143197	0.53575	3.61282
		0.00481471	0.0695995	0.0182576	0.00849151	0.162896	0.131092	0.604146	3.12304
		0.00389395	0.0859313	0.0109296	0.0338092	0.118003	0.185625	0.285091	6.12742
		0.0164297	0.0739333	0.0146052	0.00626227	0.196118	0.242784	0.558713	4.9257
		0.0145405	0.0472953	0.0125093	0.0130123	0.18978	0.205608	0.475742	4.05771
		0.00715074	0.0409732	0.0166913	0.0087772	0.116616	0.155415	0.329412	3.05091
		0.0309677	0.156376	0.0173804	0.0120081	0.167836	0.15094	0.548102
		0.0385016	0.0707373	0.015076	0.0238267	0.247658	0.239157	0.566737
		0.0327556	0.134098	0.0332548	0.00585631	0.101673	0.181339	0.239613
		0.0227617	0.04078	0.0098219	0.0522177	0.181198		0.538986
		0.0133091	0.0879333	0.0177245	0.00867491			0.496608
		0.0115111		0.0139865	0.204399			0.385549
		0.0233133		0.0607266	0.100572			0.760333
		0.0229728		0.152884	0.0685544			0.313917
		0.0215564		0.100709	0.0547484			0.452806
		0.0167935		0.0462192	0.0601428
		0.0487965		0.0332828	0.0496014
		0.0216133		0.085057	0.0399271
		0.0381153		0.0620179	0.0633599
		0.0338251		0.0652097	0.063981
		0.0417945		0.139831	0.0380611
		0.0654368		0.106981	0.0877733
		0.0415741		0.109906	0.180307
		0.063009		0.077942	0.0611797
		0.0540565			0.0730617
		0.0446489			0.0553368
		0.0395425			0.187196
		0.0625991			0.143303
		0.0657907			0.131538
		0.0958731			0.12835
		0.12325			0.15982
		0.0799197			0.125254
		0.0740208
		0.0351061
		0.0740657
		0.0986175
